# Supplementary material for: In Search of Apis mellifera pomonella in Kazakhstan
Source: Life (Basel). 2023 Sep 3;13(9):1860. doi: 10.3390/life13091860 (PMC10532534; doi:10.3390/life13091860)
Supplement: Supplementary file 1 [file life-13-01860-s001.zip]

Archive with 3 entries (3 files):
- Supplementary-document-S1.html
- Supplementary-document-S2-apis-mellifera-pomonella-classification.dw.xml
- Supplementary-figure-S1.jpeg
