# Supplementary material for: In Search of Apis mellifera pomonella in Kazakhstan
Source: Life (Basel). 2023 Sep 3;13(9):1860. doi: 10.3390/life13091860 (PMC10532534; doi:10.3390/life13091860)
Supplement: Supplementary file 1 [file life-13-01860-s001.zip › Supplementary-document-S2-apis-mellifera-pomonella-classification.dw.xml]

<?xml version="1.0" encoding="UTF-8"?>
<identifly version="1.8">
 <lda>
  <matrix id="reference">
   <header>	x1	y1	x2	y2	x3	y3	x4	y4	x5	y5	x6	y6	x7	y7	x8	y8	x9	y9	x10	y10	x11	y11	x12	y12	x13	y13	x14	y14	x15	y15	x16	y16	x17	y17	x18	y18	x19	y19	</header>
   <vector id="reference">	-0.2828705212296	-0.0598954052223133	-0.247608108820457	-0.0600002884490599	-0.190857377134809	0.0640791826681674	-0.180659618522457	-0.0194508031517055	-0.160596747853207	-0.144316016252431	-0.0698392907691695	0.0746959889931315	0.0106865571086451	0.1247073622757	-0.0161858092495131	0.0897831913477046	0.0520014142411943	0.039879156520825	0.00876770212155832	0.00930492373920422	0.0703828614142153	-0.0394517661108075	0.0814814110816001	-0.102521009326284	0.107049798151508	-0.152847510464879	0.110796402018161	0.114213474131425	0.170501896547453	0.0593346681763334	0.292918283533483	0.00341006833266391	0.352124047733568	4.03693289167197e-05	0.367859726919154	-0.0472014775397936	-0.475952627291328	0.046235891003202	</vector>
  </matrix>
  <matrix id="means">
   <header>	x1	y1	x2	y2	x3	y3	x4	y4	x5	y5	x6	y6	x7	y7	x8	y8	x9	y9	x10	y10	x11	y11	x12	y12	x13	y13	x14	y14	x15	y15	x16	y16	x17	y17	x18	y18	x19	y19	</header>
   <vector id="A">	-0.283189146847759	-0.0602615084474913	-0.248230287635031	-0.060156521388449	-0.19575517953841	0.0635627787259884	-0.181825866597433	-0.0191244233866423	-0.161046156812172	-0.143619282025197	-0.0700327786156201	0.0739870351333982	0.0104963065342207	0.123509335540103	-0.0162637064050421	0.0895280643504735	0.0538602710658151	0.0394828990045904	0.0112875506044907	0.00909666560403322	0.0715973289102783	-0.0389635952283966	0.0818801871614754	-0.101097191354548	0.10955165583796	-0.151129084339207	0.111497447953094	0.112597192858421	0.169420284130411	0.0576962870501938	0.29065315526127	0.00360810212485309	0.352802537340334	0.000198276735116477	0.368119195313289	-0.0467776861686686	-0.474822797661171	0.0478626552114294	</vector>
   <vector id="A. m. pomonella">	-0.279320705914985	-0.0589551970153949	-0.245266488175785	-0.0598267265147819	-0.190874712073121	0.0642787482178004	-0.178585196018119	-0.0192113249949743	-0.159498625921893	-0.14751807238368	-0.0708906127762804	0.0747905675458219	0.0094770041844238	0.126379649380402	-0.0153325937498955	0.0897692590242992	0.0497884022961736	0.040446163183517	0.00721126552645342	0.00902138323834645	0.0688044296846985	-0.0412660754175224	0.082050325947881	-0.102610489014879	0.105875871321211	-0.154347355880237	0.109455324539511	0.115811049304364	0.170509166452547	0.0609778040619195	0.294927826360973	0.00375411209597785	0.351624951074067	-0.00136154967497521	0.367790954209113	-0.0476579740430815	-0.477746586966974	0.0475260288870781	</vector>
   <vector id="C">	-0.284486903931388	-0.0618607008584849	-0.2512420797061	-0.062780191851125	-0.177321789817935	0.0654930155002421	-0.179099582945408	-0.0208729487576749	-0.163896866833769	-0.147307534639749	-0.0693091159234351	0.0766500397161396	0.0117431689006259	0.127005991699651	-0.014777741089188	0.0915833600728552	0.0488310409947582	0.0422102395645421	0.00230827883890486	0.00883817387643135	0.068375172486447	-0.0393719683881802	0.0793083460488941	-0.104464730713846	0.102619759453642	-0.156400742335643	0.115546609553742	0.116148724078408	0.17250761284835	0.0625421893101285	0.296340747437584	0.00387704760149917	0.351129286399459	0.0015139810857257	0.365163811547197	-0.0469946207553856	-0.473739754262381	0.0441906757944662	</vector>
   <vector id="M">	-0.286731818345957	-0.0589552310191673	-0.245423350419481	-0.0574912788503092	-0.195317927455776	0.0632635454860732	-0.185667507189475	-0.0203543480457635	-0.158410564933999	-0.140191908858702	-0.0710243546884557	0.0718459347107942	0.0108266002612818	0.123149158954012	-0.0144015685213115	0.0887369452959059	0.0546371734018333	0.0397647917937466	0.00883137902186584	0.0116182114292551	0.0716806962477802	-0.0372330843646725	0.0800090369884859	-0.102867149476066	0.106727689426803	-0.150746715284909	0.113932443841265	0.112735869615876	0.171646258960425	0.0580953546209426	0.296030747828744	0.00339708812227702	0.352628092867373	-0.000285574534827263	0.36488744602238	-0.0471400464475317	-0.474860473313781	0.0426584368530642	</vector>
   <vector id="O">	-0.281937348836795	-0.0586397748666497	-0.245884047822571	-0.058552150162317	-0.191115173217905	0.0640556176533224	-0.179407011663913	-0.0187898039853743	-0.158688998851627	-0.142717288078504	-0.0688948140636405	0.0753249541322213	0.010888863371564	0.124568952295093	-0.0182014901648642	0.0892163245342682	0.05161990770774	0.0385081046571024	0.0101744239840491	0.00943108206361631	0.0703025331689302	-0.0400095411880639	0.0825746129956493	-0.103357206936323	0.106854923583068	-0.152943711430143	0.105763095781945	0.115092895608986	0.170485670556844	0.0591869577676742	0.292057642063383	0.00251454402546192	0.351829019851357	-0.000410141111820871	0.370456562800795	-0.0478427115489683	-0.478878371244009	0.04536289657042	</vector>
  </matrix>
  <covariances>
   <matrix id="A">
    <header>	LD1	LD2	LD3	LD4	</header>
    <vector id="LD1">	1.1797644322953	0.152393437383631	0.156499268756677	-0.0756765005623892	</vector>
    <vector id="LD2">	0.152393437383631	1.18532465945568	0.0882817440046072	0.137797349578217	</vector>
    <vector id="LD3">	0.156499268756677	0.0882817440046072	0.86994426103237	-0.0145818825070012	</vector>
    <vector id="LD4">	-0.0756765005623892	0.137797349578217	-0.0145818825070012	0.821338839925882	</vector>
   </matrix>
   <matrix id="A. m. pomonella">
    <header>	LD1	LD2	LD3	LD4	</header>
    <vector id="LD1">	1.12329442183438	-0.0803288428312035	-0.466301798075351	0.373129083309134	</vector>
    <vector id="LD2">	-0.0803288428312035	1.53065824697511	-0.14456089880833	-0.399256231977196	</vector>
    <vector id="LD3">	-0.466301798075351	-0.14456089880833	1.08258750937613	-0.406388630383193	</vector>
    <vector id="LD4">	0.373129083309134	-0.399256231977196	-0.406388630383193	1.17349433353807	</vector>
   </matrix>
   <matrix id="C">
    <header>	LD1	LD2	LD3	LD4	</header>
    <vector id="LD1">	0.88010716562813	-0.144599437588774	-0.0218353783859107	0.213797400300436	</vector>
    <vector id="LD2">	-0.144599437588774	0.831108516623467	-0.102863841718194	-0.233290216134035	</vector>
    <vector id="LD3">	-0.0218353783859107	-0.102863841718194	0.764966446540805	0.239437478405673	</vector>
    <vector id="LD4">	0.213797400300436	-0.233290216134035	0.239437478405673	0.721362761199655	</vector>
   </matrix>
   <matrix id="M">
    <header>	LD1	LD2	LD3	LD4	</header>
    <vector id="LD1">	0.873211576917439	-0.0312089563446555	0.426575430148634	0.0592440339957465	</vector>
    <vector id="LD2">	-0.0312089563446555	0.695578654002581	-0.19081733479716	-0.177956295867628	</vector>
    <vector id="LD3">	0.426575430148634	-0.19081733479716	1.32225737513863	0.351501013342596	</vector>
    <vector id="LD4">	0.0592440339957465	-0.177956295867628	0.351501013342596	0.691862088094221	</vector>
   </matrix>
   <matrix id="O">
    <header>	LD1	LD2	LD3	LD4	</header>
    <vector id="LD1">	0.743031505405369	-0.101627646720531	-0.118792626245579	-0.264086566795146	</vector>
    <vector id="LD2">	-0.101627646720531	0.587931485040342	0.066612437376222	0.222333111450643	</vector>
    <vector id="LD3">	-0.118792626245579	0.066612437376222	1.25499123142085	-0.0268438466963662	</vector>
    <vector id="LD4">	-0.264086566795146	0.222333111450643	-0.0268438466963662	1.51672302880331	</vector>
   </matrix>
  </covariances>
  <matrix id="coefficients">
   <header>	x1	y1	x2	y2	x3	y3	x4	y4	x5	y5	x6	y6	x7	y7	x8	y8	x9	y9	x10	y10	x11	y11	x12	y12	x13	y13	x14	y14	x15	y15	x16	y16	x17	y17	x18	y18	x19	y19	</header>
   <vector id="LD1">	194.112179985378	460.489690573781	-20.1282737697229	-520.320608541525	84.5405197325603	-312.660155098495	55.267366802536	41.0451158652498	-32.8739451228192	-302.625055329596	-210.041063808318	941.351767123436	2.75155452177545	143.728940357848	192.377584819856	-686.379755019616	-106.347247099523	95.4423397261843	85.0285120230722	-302.428525133939	-149.707367137764	-7.46292577201994	63.1493650304801	277.005256566941	-146.432672651467	147.990482369112	-121.864207257713	-17.1248638370255	108.271460044476	260.066163668405	-38.1297533504465	18.6965285201194	-52.5127824978449	-6.36813210750151	143.388448587607	-284.050009469925	-50.8496788518854	53.6037455385688	</vector>
   <vector id="LD2">	125.050729743267	-42.6753615585886	56.5662184468143	-265.817800845516	-57.0826237520976	-46.227117246851	-126.878339432966	419.293044647409	11.7007827821335	93.8349584042083	41.2709887301499	114.419975815651	54.4193480238199	-73.4767143765564	-116.179343833151	-57.6402097116871	141.366001157694	-191.269699052411	125.526190500942	-71.4786205952722	-229.368387891132	-224.983417727294	-66.283204493529	107.012017081655	191.444299460146	112.364677850784	-168.604881552779	122.890348123073	22.6380159766333	33.6063351880614	-25.3781434509682	-51.5247315333363	1.8740583494337	-71.7683949604208	75.9848645030954	44.9069714317122	-58.06657326745	48.5337390653997	</vector>
   <vector id="LD3">	159.117068521192	-5.63856592849443	78.4023999129323	-13.1113990296757	-66.1329023382906	41.4434141917518	-70.0500499043699	44.8524001246119	-63.6832316200337	-191.157262994828	-6.13908500926504	-227.016693642424	-235.192194950748	266.383394759776	284.286366627271	-348.198071968992	101.37431274375	-117.282821135669	-130.771431175363	312.589327763427	-7.07647227003259	-66.9129319310563	69.6493161407217	201.623639773064	-80.5438550193957	-96.7134791277606	84.7851084040515	112.394978013999	-117.621172659708	-100.307621247432	153.3734098364	610.251574939591	31.1497484040672	-816.98973130422	-126.759521559619	310.192480912644	-58.1678140835003	83.5973678316976	</vector>
   <vector id="LD4">	167.946254349501	95.8993393490255	-73.8346733428507	-364.684886341831	-88.9661099681992	1.33008663424946	-90.6785967991346	210.862546655588	-64.0187801323095	-51.4382581079596	180.424465817815	-138.740864760627	47.4399706574092	-18.010646906484	-112.269568037572	267.399220491137	-114.533238036884	673.464527215648	171.837767914521	-362.636719377915	65.3815608431946	-7.75262133718797	-284.389861261785	184.270962577427	209.599725166476	-133.510272466189	155.806656543575	-107.210859473544	-214.003483073287	-302.120775798673	-4.55197521187563	-229.510186955888	129.220636641694	123.393210702385	-104.148276474224	123.521820853071	23.7375244039019	35.4743770477944	</vector>
  </matrix>
 </lda>
 <prototype file="apis-worker-prototype.dw.png"/>
</identifly>
